# Supplementary material for: Fungal‐Bacterial Dysbiosis in IBD: Microbial Biomarkers of Disease Activity
Source: Microbiologyopen. 2025 Nov 4;14(6):e70088. doi: 10.1002/mbo3.70088 (PMC12586356; doi:10.1002/mbo3.70088)
Supplement: Supplementary file 2 — Supplementary Table 1: Patient demographics. Supplementary Table 2: PERMANOVA tests among all groups. Supplementary Table 3: ANOSIM tests among all groups. [file MBO3-14-e70088-s001.xlsx]

## Sheet: Suppl table 1
Supplementary Table 1. Patient demographics
Code	IBD type	IBD subtype	Year of diagnosis	Gender	Age	UCEIS	SES-CD	Treatment
1*	Active colitis	E1	1994	Male	47	4		Mesalazine, Azatioprine and Infliximab
2	Control	N/A		Male	50			N/A
3	Control	N/A		Female	66			N/A
4	Quiescent colitis	E2	2014	Female	49	0		Mesalazine
5	Quiescent colitis	E2	2019	Male	57	1		Oral mesalazine
6	Quiescent colitis	E2	1986	Male	63	0		Azatioprine
7	Quiescent Crohn	A2L3-4B1	2008	Male	57		0	N/A
8	Quiescent colitis	E3	2006	Male	62	0		Mesalazine
9*	Active colitis	E3	2003	Male	56	3		Azatioprine and oral+topic Mesalazine
10	Quiescent colitis	E3	2009	Female	43	0		Golimumab
11	Quiescent Crohn	A2L3B3	2023	Male	29		0	Ciprofloxacine and Metronidazol
12	Active Crohn	A2L3B1p	2013	Male	41		9	Mesalazine
13	Quiescent colitis	E3	2001	Female	45	0		Infliximab and Mesalazine
14	Quiescent Crohn	A2L1B1	2005	Female	43		0	Infliximab
15	Quiescent Crohn	A2L3B1	2014	Female	46		0	Metotrexate
16*	Quiescent Crohn	A2L2B1	2010	Male	44	0		Azatioprine
17	Active colitis	E3	2011	Female	47	4		Vedolizumab
18	Active colitis	E3	2016	Male	73	3		Vedolizumab and oral Mesalazine
19	Control	N/A		Male	64			N/A
20	Control	N/A		Female	64			N/A
21	Control	N/A		Female	63			N/A
22	Quiescent Crohn	A2L3-4B1	2019	Male	24		0	Azatioprine
23	Quiescent Crohn	A2L3B2	2006	Male	52		0	Ustekinumab
24	Active colitis	E2	1981	Female	67	4		Vedolizumab and oral Mesalazine
25	Active Crohn	A3L3B1	2009	Female	64			Azatioprine
26*	Active Crohn	A1L1-4B1	2012	Male	20		5	Ustekinumab
27	Active Crohn	A2L1B1	2008	Male	58		6	N/A
28*	Quiescent colitis	E3	1990	Male	62	0		Vedolizumab and oral Mesalazine
29	Active Crohn	A1L1B1	2020	Male	40		3	Mercaptopurine
30	Active Crohn	A3L1B1	2016	Male	66		3	Adalimumab
*Only fecal samples
Montreal classfication for Crohn's Disease:
Category	Code	Definition				Montreal classfication for Ulcerative Colitis
Age at Diagnosis	A1	< 17 years				Category	Code	Definition
	A2	17–40 years				Extent	E1	Ulcerative proctitis (rectum only)
	A3	> 40 years					E2	Left-sided colitis (up to the splenic flexure)
Location	L1	Ileal					E3	Extensive colitis (beyond the splenic flexure)
	L2	Colonic
	L3	Ileocolonic
	L4	Upper GI disease
Behavior	B1	Non-stricturing, non-penetrating (inflammatory)
	B2	Stricturing
	B3	Penetrating
	B3p	Perianal disease (add to B3 if present)

## Sheet: Suppl Table 2
Supplementary Table 2. PERMANOVA tests among all groups.
PERMANOVA	Fungi Biopsies		Bacteria Biopsies		Bacteria Stool
Groups	Pseudo-F	P-Value	Pseudo-F	P-Value	Pseudo-F	P-Value
Control-Active Colitis	0.2894	0.971	0.8094	0.771	1.106	0.327
Control-Quiescent Colitis	1.2474	0.252	1.013	0.42	0.6201	0.877
Control-Active Crohn	3.6402	0,005*	1.1926	0.221	0.8029	0.807
Control-Quiescent Crohn	1.5191	0.101	0.8541	0.669	0.7717	0.78
Active Colitis-Quiescent Colitis	1.4056	0.198	0.8472	0.774	1.0633	0.36
Active Colitis-Active Crohn	3.836	0,009*	1.3829	0.15	0.8897	0.633
Active Colitis-Quiescent Crohn	1.719	0.16	1.1298	0.32	0.584	0.986
Quiescent Colitis-Active Crohn	1.4249	0.198	1.0821	0.31	1.2079	0.172
Quiescent Colitis-Quiescent Crohn	0.7634	0.701	0.7512	0.859	0.8013	0.729
Active Crohn-Quiescent Crohn	0.7297	0.647	0.7804	0.734	0.6452	0.976

## Sheet: Suppl Table 3
Supplementary Table 3. ANOSIM tests among all groups.
ANOSIM	Fungi Biopsies		Bacteria Biopsies		Bacteria Stool
Groups	Statistic R	P-Value	Statistic R	P-Value	Statistic R	P-Value
Control-Active Colitis	-0.164	0.902	-0.076	0.743	0.012	0.442
Control-Quiescent Colitis	0.05	0.256	0.036	0.314	-0.1336	0.853
Control-Active Crohn	0.49	0,01*	0.124	0.153	-0.104	0.966
Control-Quiescent Crohn	0.098	0.172	-0.0625	0.657	-0.1467	0.993
Active Colitis-Quiescent Colitis	0.124	0.184	-0.02	0.589	0.0765	0.255
Active Colitis-Active Crohn	0.496	0,012*	0.116	0.203	-0.09333	0.86
Active Colitis-Quiescent Crohn	0.08438	0.227	0.075	0.297	-0.09067	0.898
Quiescent Colitis-Active Crohn	0.076	0.169	0.008	0.449	0.1521	0,045*
Quiescent Colitis-Quiescent Crohn	-0.05	0.671	-0.125	0.819	0.08598	0.143
Active Crohn-Quiescent Crohn	-0.0125	0.499	-0.01875	0.503	-0.1	0.996
